# Supplementary material for: Short communication: Mpox memes, the gift that conceals a blade
Source: PLOS Glob Public Health. 2025 May 7;5(5):e0004496. doi: 10.1371/journal.pgph.0004496 (PMC12057973; doi:10.1371/journal.pgph.0004496)
Supplement: S1 Data — (XLSX) [file pgph.0004496.s001.xlsx]

## Sheet: Sheet1
ID	Platform	Date Retrieved	Hashtags	Date Posted	Content Description	Likes	URL not shared as it directly exposes user and some meme contents are sensitive
Meme001	Facebook	2024-10-31	#mpoxmemes	2024-09-11	Cartoon showing mpox symptoms with a funny caption	377	xxx
Meme005	TikTok	2024-10-31	#mpoxmemes	2024-09-01	Memes promoting vaccination and hygiene practices	92	xxx
Meme007	Reddit	2024-10-31	#mpoxmemes	2024-10-25	Relatable meme about mpox vaccine rollout	405	xxx
Meme012	Instagram	2024-10-31	#mpoxmemes	2024-10-13	Meme explaining safety measures to prevent mpox spread	376	xxx
Meme018	Instagram	2024-10-31	#mpoxmemes	2024-10-31	Memes promoting vaccination and hygiene practices	253	xxx
Meme019	Facebook	2024-10-31	#mpoxmemes	2024-09-07	Cartoon showing mpox symptoms with a funny caption	112	xxx
Meme025	Facebook	2024-10-31	#mpoxmemes	2024-08-24	Memes promoting vaccination and hygiene practices	413	xxx
Meme026	TikTok	2024-10-31	#mpoxmemes	2024-08-16	Relatable meme about mpox vaccine rollout	61	xxx
Meme027	Facebook	2024-10-31	#mpoxmemes	2024-10-17	Cartoon showing mpox symptoms with a funny caption	399	xxx
Meme028	Facebook	2024-10-31	#mpoxmemes	2024-10-25	Cartoon showing mpox symptoms with a funny caption	242	xxx
Meme029	Reddit	2024-10-31	#mpoxmemes	2024-08-21	Video meme using humor to explain mpox symptoms	313	xxx
Meme030	TikTok	2024-10-31	#mpoxmemes	2024-09-03	Meme explaining safety measures to prevent mpox spread	99	xxx
Meme031	Reddit	2024-10-31	#mpoxmemes	2024-10-20	Memes promoting vaccination and hygiene practices	391	xxx
Meme033	Instagram	2024-10-31	#mpoxmemes	2024-09-18	Relatable meme about mpox vaccine rollout	283	xxx
Meme034	Facebook	2024-10-31	#mpoxmemes	2024-10-07	Relatable meme about mpox vaccine rollout	409	xxx
Meme037	Instagram	2024-10-31	#mpoxmemes	2024-10-13	Video meme using humor to explain mpox symptoms	323	xxx
Meme041	Reddit	2024-10-31	#mpoxmemes	2024-09-22	Cartoon showing mpox symptoms with a funny caption	169	xxx
Meme043	Instagram	2024-10-31	#mpoxmemes	2024-10-02	Relatable meme about mpox vaccine rollout	231	xxx
Meme044	Facebook	2024-10-31	#mpoxmemes	2024-09-30	Meme explaining safety measures to prevent mpox spread	139	xxx
Meme046	Reddit	2024-10-31	#mpoxmemes	2024-09-25	Cartoon showing mpox symptoms with a funny caption	145	xxx
Meme049	Instagram	2024-10-31	#mpoxmemes	2024-09-18	Relatable meme about mpox vaccine rollout	128	xxx
Meme050	Facebook	2024-10-31	#mpoxmemes	2024-08-20	Cartoon showing mpox symptoms with a funny caption	306	xxx
Meme051	Twitter	2024-10-31	#mpoxmemes	2024-10-21	Cartoon showing mpox symptoms with a funny caption	341	xxx
Meme052	Twitter	2024-10-31	#mpoxmemes	2024-10-12	Memes promoting vaccination and hygiene practices	330	xxx
Meme054	Reddit	2024-10-31	#mpoxmemes	2024-10-07	Meme explaining safety measures to prevent mpox spread	430	xxx
Meme055	Reddit	2024-10-31	#mpoxmemes	2024-10-12	Memes promoting vaccination and hygiene practices	269	xxx
Meme059	Twitter	2024-10-31	#mpoxmemes	2024-09-28	Cartoon showing mpox symptoms with a funny caption	218	xxx
Meme062	Instagram	2024-10-31	#mpoxmemes	2024-08-25	Video meme using humor to explain mpox symptoms	285	xxx
Meme064	Reddit	2024-10-31	#mpoxmemes	2024-10-13	Video meme using humor to explain mpox symptoms	293	xxx
Meme065	TikTok	2024-10-31	#mpoxmemes	2024-08-31	Relatable meme about mpox vaccine rollout	364	xxx
Meme077	TikTok	2024-10-31	#mpoxmemes	2024-10-09	Relatable meme about mpox vaccine rollout	432	xxx
Meme079	Twitter	2024-10-31	#mpoxmemes	2024-09-21	Memes promoting vaccination and hygiene practices	162	xxx
Meme082	Instagram	2024-10-31	#mpoxmemes	2024-09-15	Cartoon showing mpox symptoms with a funny caption	293	xxx
Meme083	TikTok	2024-10-31	#mpoxmemes	2024-08-27	Meme explaining safety measures to prevent mpox spread	31	xxx
Meme087	Facebook	2024-10-31	#mpoxmemes	2024-08-25	Video meme using humor to explain mpox symptoms	385	xxx
Meme091	Instagram	2024-10-31	#mpoxmemes	2024-08-25	Meme explaining safety measures to prevent mpox spread	342	xxx
Meme093	Instagram	2024-10-31	#mpoxmemes	2024-09-12	Video meme using humor to explain mpox symptoms	217	xxx
Meme095	Reddit	2024-10-31	#mpoxmemes	2024-09-17	Meme explaining safety measures to prevent mpox spread	70	xxx
Meme099	Instagram	2024-10-31	#mpoxmemes	2024-08-26	Memes promoting vaccination and hygiene practices	155	xxx
Meme100	Instagram	2024-10-31	#mpoxmemes	2024-08-20	Video meme using humor to explain mpox symptoms	311	xxx
Meme103	Reddit	2024-10-31	#mpoxmemes	2024-09-15	Meme explaining safety measures to prevent mpox spread	410	xxx
Meme104	Twitter	2024-10-31	#mpoxmemes	2024-10-17	Meme explaining safety measures to prevent mpox spread	117	xxx
Meme108	Instagram	2024-10-31	#mpoxmemes	2024-08-30	Memes promoting vaccination and hygiene practices	262	xxx
Meme111	Reddit	2024-10-31	#mpoxmemes	2024-10-18	Memes promoting vaccination and hygiene practices	309	xxx
Meme114	Facebook	2024-10-31	#mpoxmemes	2024-10-27	Memes promoting vaccination and hygiene practices	238	xxx
Meme116	Reddit	2024-10-31	#mpoxmemes	2024-10-03	Relatable meme about mpox vaccine rollout	260	xxx
Meme119	Facebook	2024-10-31	#mpoxmemes	2024-09-28	Video meme using humor to explain mpox symptoms	315	xxx
Meme122	Facebook	2024-10-31	#mpoxmemes	2024-09-01	Video meme using humor to explain mpox symptoms	371	xxx
Meme123	Twitter	2024-10-31	#mpoxmemes	2024-08-31	Video meme using humor to explain mpox symptoms	50	xxx
Meme127	Twitter	2024-10-31	#mpoxmemes	2024-08-23	Relatable meme about mpox vaccine rollout	147	xxx
Meme128	Twitter	2024-10-31	#mpoxmemes	2024-10-31	Cartoon showing mpox symptoms with a funny caption	421	xxx
Meme132	Twitter	2024-10-31	#mpoxmemes	2024-09-24	Meme explaining safety measures to prevent mpox spread	125	xxx
Meme133	Twitter	2024-10-31	#mpoxmemes	2024-08-31	Meme explaining safety measures to prevent mpox spread	42	xxx
Meme137	Twitter	2024-10-31	#mpoxmemes	2024-08-30	Relatable meme about mpox vaccine rollout	456	xxx
Meme140	Reddit	2024-10-31	#mpoxmemes	2024-10-05	Memes promoting vaccination and hygiene practices	208	xxx
Meme141	Twitter	2024-10-31	#mpoxmemes	2024-10-31	Relatable meme about mpox vaccine rollout	213	xxx
Meme145	Instagram	2024-10-31	#mpoxmemes	2024-09-06	Relatable meme about mpox vaccine rollout	161	xxx
Meme154	TikTok	2024-10-31	#mpoxmemes	2024-08-20	Video meme using humor to explain mpox symptoms	67	xxx
Meme155	Reddit	2024-10-31	#mpoxmemes	2024-10-05	Memes promoting vaccination and hygiene practices	384	xxx
Meme157	Twitter	2024-10-31	#mpoxmemes	2024-09-12	Memes promoting vaccination and hygiene practices	105	xxx
Meme162	Facebook	2024-10-31	#mpoxmemes	2024-08-15	Relatable meme about mpox vaccine rollout	344	xxx
Meme166	TikTok	2024-10-31	#mpoxmemes	2024-08-25	Relatable meme about mpox vaccine rollout	103	xxx
Meme167	Instagram	2024-10-31	#mpoxmemes	2024-08-25	Meme explaining safety measures to prevent mpox spread	344	xxx
Meme173	Reddit	2024-10-31	#mpoxmemes	2024-10-11	Video meme using humor to explain mpox symptoms	402	xxx
Meme174	Twitter	2024-10-31	#mpoxmemes	2024-09-09	Memes promoting vaccination and hygiene practices	105	xxx
Meme179	Reddit	2024-10-31	#mpoxmemes	2024-08-16	Relatable meme about mpox vaccine rollout	221	xxx
Meme180	Reddit	2024-10-31	#mpoxmemes	2024-09-21	Meme explaining safety measures to prevent mpox spread	248	xxx
Meme187	Facebook	2024-10-31	#mpoxmemes	2024-08-31	Memes promoting vaccination and hygiene practices	304	xxx
Meme191	Facebook	2024-10-31	#mpoxmemes	2024-10-14	Cartoon showing mpox symptoms with a funny caption	99	xxx
Meme195	Facebook	2024-10-31	#mpoxmemes	2024-08-16	Relatable meme about mpox vaccine rollout	281	xxx
Meme196	Reddit	2024-10-31	#mpoxmemes	2024-09-10	Memes promoting vaccination and hygiene practices	264	xxx
Meme197	Reddit	2024-10-31	#mpoxmemes	2024-10-30	Relatable meme about mpox vaccine rollout	433	xxx
Meme198	Facebook	2024-10-31	#mpoxmemes	2024-08-23	Relatable meme about mpox vaccine rollout	405	xxx
Meme002	Instagram	2024-10-31	#mpoxmemes	2024-09-11	Image mocking vaccine fears, spreading misinformation	405	xxx
Meme003	Twitter	2024-10-31	#mpoxmemes	2024-10-27	Image mocking vaccine fears, spreading misinformation	207	xxx
Meme004	TikTok	2024-10-31	#mpoxmemes	2024-08-21	Meme exaggerating mpox severity with alarming visuals	113	xxx
Meme006	Twitter	2024-10-31	#mpoxmemes	2024-10-29	Meme exaggerating mpox severity with alarming visuals	214	xxx
Meme009	TikTok	2024-10-31	#mpoxmemes	2024-09-26	Meme spreading conspiracy theories about mpox origins	203	xxx
Meme010	TikTok	2024-10-31	#mpoxmemes	2024-10-17	Meme spreading conspiracy theories about mpox origins	322	xxx
Meme011	Facebook	2024-10-31	#mpoxmemes	2024-10-04	Image mocking vaccine fears, spreading misinformation	126	xxx
Meme013	Facebook	2024-10-31	#mpoxmemes	2024-08-27	Meme exaggerating mpox severity with alarming visuals	211	xxx
Meme016	Reddit	2024-10-31	#mpoxmemes	2024-10-13	Image mocking vaccine fears, spreading misinformation	281	xxx
Meme017	Reddit	2024-10-31	#mpoxmemes	2024-08-19	Meme spreading conspiracy theories about mpox origins	47	xxx
Meme020	Instagram	2024-10-31	#mpoxmemes	2024-10-23	Meme spreading conspiracy theories about mpox origins	298	xxx
Meme021	TikTok	2024-10-31	#mpoxmemes	2024-08-17	Meme spreading conspiracy theories about mpox origins	462	xxx
Meme032	Reddit	2024-10-31	#mpoxmemes	2024-08-17	Image mocking vaccine fears, spreading misinformation	168	xxx
Meme035	Facebook	2024-10-31	#mpoxmemes	2024-10-23	Meme exaggerating mpox severity with alarming visuals	434	xxx
Meme039	Instagram	2024-10-31	#mpoxmemes	2024-10-04	Meme spreading conspiracy theories about mpox origins	249	xxx
Meme042	TikTok	2024-10-31	#mpoxmemes	2024-10-01	Meme spreading conspiracy theories about mpox origins	188	xxx
Meme048	Reddit	2024-10-31	#mpoxmemes	2024-09-26	Image mocking vaccine fears, spreading misinformation	461	xxx
Meme053	Facebook	2024-10-31	#mpoxmemes	2024-08-30	Meme spreading conspiracy theories about mpox origins	309	xxx
Meme057	Instagram	2024-10-31	#mpoxmemes	2024-10-08	Meme spreading conspiracy theories about mpox origins	363	xxx
Meme058	Instagram	2024-10-31	#mpoxmemes	2024-08-15	Meme spreading conspiracy theories about mpox origins	327	xxx
Meme060	Instagram	2024-10-31	#mpoxmemes	2024-08-21	Meme exaggerating mpox severity with alarming visuals	106	xxx
Meme061	Facebook	2024-10-31	#mpoxmemes	2024-10-21	Image mocking vaccine fears, spreading misinformation	422	xxx
Meme063	TikTok	2024-10-31	#mpoxmemes	2024-08-30	Meme spreading conspiracy theories about mpox origins	247	xxx
Meme066	Instagram	2024-10-31	#mpoxmemes	2024-09-13	Image mocking vaccine fears, spreading misinformation	257	xxx
Meme070	TikTok	2024-10-31	#mpoxmemes	2024-09-25	Meme exaggerating mpox severity with alarming visuals	56	xxx
Meme071	TikTok	2024-10-31	#mpoxmemes	2024-09-22	Meme spreading conspiracy theories about mpox origins	335	xxx
Meme072	Facebook	2024-10-31	#mpoxmemes	2024-09-22	Image mocking vaccine fears, spreading misinformation	375	xxx
Meme073	Facebook	2024-10-31	#mpoxmemes	2024-10-08	Meme spreading conspiracy theories about mpox origins	108	xxx
Meme074	Facebook	2024-10-31	#mpoxmemes	2024-10-22	Image mocking vaccine fears, spreading misinformation	48	xxx
Meme075	TikTok	2024-10-31	#mpoxmemes	2024-08-24	Meme spreading conspiracy theories about mpox origins	326	xxx
Meme076	Instagram	2024-10-31	#mpoxmemes	2024-09-27	Meme exaggerating mpox severity with alarming visuals	153	xxx
Meme080	Reddit	2024-10-31	#mpoxmemes	2024-10-27	Image mocking vaccine fears, spreading misinformation	101	xxx
Meme081	Reddit	2024-10-31	#mpoxmemes	2024-10-21	Meme exaggerating mpox severity with alarming visuals	321	xxx
Meme084	TikTok	2024-10-31	#mpoxmemes	2024-08-23	Meme spreading conspiracy theories about mpox origins	123	xxx
Meme085	Twitter	2024-10-31	#mpoxmemes	2024-08-19	Image mocking vaccine fears, spreading misinformation	330	xxx
Meme089	Reddit	2024-10-31	#mpoxmemes	2024-10-07	Meme spreading conspiracy theories about mpox origins	272	xxx
Meme090	Twitter	2024-10-31	#mpoxmemes	2024-10-04	Image mocking vaccine fears, spreading misinformation	428	xxx
Meme092	Reddit	2024-10-31	#mpoxmemes	2024-08-20	Meme spreading conspiracy theories about mpox origins	460	xxx
Meme098	Reddit	2024-10-31	#mpoxmemes	2024-10-28	Meme exaggerating mpox severity with alarming visuals	56	xxx
Meme101	Facebook	2024-10-31	#mpoxmemes	2024-09-25	Image mocking vaccine fears, spreading misinformation	63	xxx
Meme102	Twitter	2024-10-31	#mpoxmemes	2024-10-31	Meme spreading conspiracy theories about mpox origins	362	xxx
Meme105	Reddit	2024-10-31	#mpoxmemes	2024-09-14	Meme exaggerating mpox severity with alarming visuals	228	xxx
Meme107	Reddit	2024-10-31	#mpoxmemes	2024-10-20	Meme exaggerating mpox severity with alarming visuals	278	xxx
Meme109	TikTok	2024-10-31	#mpoxmemes	2024-08-24	Meme exaggerating mpox severity with alarming visuals	154	xxx
Meme135	Reddit	2024-10-31	#mpoxmemes	2024-09-19	Image mocking vaccine fears, spreading misinformation	406	xxx
Meme138	Twitter	2024-10-31	#mpoxmemes	2024-09-29	Meme spreading conspiracy theories about mpox origins	173	xxx
Meme139	Instagram	2024-10-31	#mpoxmemes	2024-09-07	Meme spreading conspiracy theories about mpox origins	56	xxx
Meme142	Facebook	2024-10-31	#mpoxmemes	2024-10-21	Image mocking vaccine fears, spreading misinformation	397	xxx
Meme143	Twitter	2024-10-31	#mpoxmemes	2024-10-13	Image mocking vaccine fears, spreading misinformation	449	xxx
Meme147	Facebook	2024-10-31	#mpoxmemes	2024-10-28	Meme exaggerating mpox severity with alarming visuals	437	xxx
Meme151	Instagram	2024-10-31	#mpoxmemes	2024-09-29	Meme exaggerating mpox severity with alarming visuals	258	xxx
Meme152	Twitter	2024-10-31	#mpoxmemes	2024-08-24	Image mocking vaccine fears, spreading misinformation	140	xxx
Meme163	Facebook	2024-10-31	#mpoxmemes	2024-10-27	Meme exaggerating mpox severity with alarming visuals	376	xxx
Meme164	Facebook	2024-10-31	#mpoxmemes	2024-08-17	Image mocking vaccine fears, spreading misinformation	267	xxx
Meme165	Reddit	2024-10-31	#mpoxmemes	2024-10-18	Meme exaggerating mpox severity with alarming visuals	195	xxx
Meme168	Instagram	2024-10-31	#mpoxmemes	2024-10-02	Image mocking vaccine fears, spreading misinformation	494	xxx
Meme170	Instagram	2024-10-31	#mpoxmemes	2024-08-17	Image mocking vaccine fears, spreading misinformation	499	xxx
Meme171	Instagram	2024-10-31	#mpoxmemes	2024-09-25	Meme spreading conspiracy theories about mpox origins	235	xxx
Meme172	Reddit	2024-10-31	#mpoxmemes	2024-10-24	Meme spreading conspiracy theories about mpox origins	445	xxx
Meme176	Reddit	2024-10-31	#mpoxmemes	2024-09-19	Meme exaggerating mpox severity with alarming visuals	29	xxx
Meme177	Facebook	2024-10-31	#mpoxmemes	2024-09-08	Meme spreading conspiracy theories about mpox origins	254	xxx
Meme178	Reddit	2024-10-31	#mpoxmemes	2024-08-17	Meme spreading conspiracy theories about mpox origins	301	xxx
Meme181	Facebook	2024-10-31	#mpoxmemes	2024-09-22	Meme spreading conspiracy theories about mpox origins	326	xxx
Meme184	Twitter	2024-10-31	#mpoxmemes	2024-08-22	Meme spreading conspiracy theories about mpox origins	103	xxx
Meme185	Reddit	2024-10-31	#mpoxmemes	2024-09-30	Meme spreading conspiracy theories about mpox origins	327	xxx
Meme186	TikTok	2024-10-31	#mpoxmemes	2024-08-15	Meme spreading conspiracy theories about mpox origins	115	xxx
Meme188	Twitter	2024-10-31	#mpoxmemes	2024-09-18	Meme exaggerating mpox severity with alarming visuals	181	xxx
Meme190	Facebook	2024-10-31	#mpoxmemes	2024-10-22	Meme spreading conspiracy theories about mpox origins	139	xxx
Meme193	Facebook	2024-10-31	#mpoxmemes	2024-08-31	Meme spreading conspiracy theories about mpox origins	112	xxx
Meme200	TikTok	2024-10-31	#mpoxmemes	2024-09-24	Meme exaggerating mpox severity with alarming visuals	55	xxx
Meme008	Facebook	2024-10-31	#mpoxmemes	2024-10-20	Stigmatizing meme targeting LGBTQ+ communities	279	xxx
Meme014	Reddit	2024-10-31	#mpoxmemes	2024-09-18	Stigmatizing meme targeting LGBTQ+ communities	425	xxx
Meme015	TikTok	2024-10-31	#mpoxmemes	2024-10-23	Stigmatizing meme targeting LGBTQ+ communities	212	xxx
Meme022	Reddit	2024-10-31	#mpoxmemes	2024-08-27	Stigmatizing meme targeting LGBTQ+ communities	314	xxx
Meme023	Instagram	2024-10-31	#mpoxmemes	2024-09-03	Stigmatizing meme targeting LGBTQ+ communities	339	xxx
Meme024	TikTok	2024-10-31	#mpoxmemes	2024-08-24	Stigmatizing meme targeting LGBTQ+ communities	137	xxx
Meme036	Reddit	2024-10-31	#mpoxmemes	2024-10-15	Stigmatizing meme targeting LGBTQ+ communities	201	xxx
Meme038	Facebook	2024-10-31	#mpoxmemes	2024-10-06	Stigmatizing meme targeting LGBTQ+ communities	452	xxx
Meme040	Reddit	2024-10-31	#mpoxmemes	2024-10-03	Stigmatizing meme targeting LGBTQ+ communities	483	xxx
Meme045	Instagram	2024-10-31	#mpoxmemes	2024-10-21	Stigmatizing meme targeting LGBTQ+ communities	283	xxx
Meme047	TikTok	2024-10-31	#mpoxmemes	2024-09-09	Stigmatizing meme targeting LGBTQ+ communities	380	xxx
Meme056	TikTok	2024-10-31	#mpoxmemes	2024-10-12	Stigmatizing meme targeting LGBTQ+ communities	166	xxx
Meme067	Facebook	2024-10-31	#mpoxmemes	2024-09-21	Stigmatizing meme targeting LGBTQ+ communities	155	xxx
Meme068	TikTok	2024-10-31	#mpoxmemes	2024-09-03	Stigmatizing meme targeting LGBTQ+ communities	118	xxx
Meme069	Twitter	2024-10-31	#mpoxmemes	2024-09-10	Stigmatizing meme targeting LGBTQ+ communities	240	xxx
Meme078	Reddit	2024-10-31	#mpoxmemes	2024-09-21	Stigmatizing meme targeting LGBTQ+ communities	79	xxx
Meme086	Twitter	2024-10-31	#mpoxmemes	2024-08-29	Stigmatizing meme targeting LGBTQ+ communities	208	xxx
Meme088	Instagram	2024-10-31	#mpoxmemes	2024-10-05	Stigmatizing meme targeting LGBTQ+ communities	238	xxx
Meme094	Instagram	2024-10-31	#mpoxmemes	2024-10-29	Stigmatizing meme targeting LGBTQ+ communities	312	xxx
Meme096	TikTok	2024-10-31	#mpoxmemes	2024-10-06	Stigmatizing meme targeting LGBTQ+ communities	126	xxx
Meme097	Facebook	2024-10-31	#mpoxmemes	2024-10-23	Stigmatizing meme targeting LGBTQ+ communities	386	xxx
Meme106	Reddit	2024-10-31	#mpoxmemes	2024-10-12	Stigmatizing meme targeting LGBTQ+ communities	307	xxx
Meme110	Facebook	2024-10-31	#mpoxmemes	2024-09-05	Stigmatizing meme targeting LGBTQ+ communities	118	xxx
Meme112	Twitter	2024-10-31	#mpoxmemes	2024-09-20	Stigmatizing meme targeting LGBTQ+ communities	118	xxx
Meme113	TikTok	2024-10-31	#mpoxmemes	2024-10-14	Stigmatizing meme targeting LGBTQ+ communities	256	xxx
Meme115	Reddit	2024-10-31	#mpoxmemes	2024-09-05	Stigmatizing meme targeting LGBTQ+ communities	469	xxx
Meme117	Twitter	2024-10-31	#mpoxmemes	2024-09-13	Stigmatizing meme targeting LGBTQ+ communities	109	xxx
Meme118	Reddit	2024-10-31	#mpoxmemes	2024-09-23	Stigmatizing meme targeting LGBTQ+ communities	110	xxx
Meme120	Facebook	2024-10-31	#mpoxmemes	2024-10-16	Stigmatizing meme targeting LGBTQ+ communities	66	xxx
Meme121	Reddit	2024-10-31	#mpoxmemes	2024-09-03	Stigmatizing meme targeting LGBTQ+ communities	399	xxx
Meme124	Facebook	2024-10-31	#mpoxmemes	2024-09-07	Stigmatizing meme targeting LGBTQ+ communities	77	xxx
Meme125	Facebook	2024-10-31	#mpoxmemes	2024-08-24	Stigmatizing meme targeting LGBTQ+ communities	428	xxx
Meme126	TikTok	2024-10-31	#mpoxmemes	2024-09-26	Stigmatizing meme targeting LGBTQ+ communities	264	xxx
Meme129	Twitter	2024-10-31	#mpoxmemes	2024-09-25	Stigmatizing meme targeting LGBTQ+ communities	256	xxx
Meme130	Reddit	2024-10-31	#mpoxmemes	2024-09-22	Stigmatizing meme targeting LGBTQ+ communities	260	xxx
Meme131	Instagram	2024-10-31	#mpoxmemes	2024-10-07	Stigmatizing meme targeting LGBTQ+ communities	383	xxx
Meme134	Instagram	2024-10-31	#mpoxmemes	2024-09-01	Stigmatizing meme targeting LGBTQ+ communities	370	xxx
Meme136	Twitter	2024-10-31	#mpoxmemes	2024-09-22	Stigmatizing meme targeting LGBTQ+ communities	144	xxx
Meme144	Facebook	2024-10-31	#mpoxmemes	2024-09-19	Stigmatizing meme targeting LGBTQ+ communities	194	xxx
Meme146	Facebook	2024-10-31	#mpoxmemes	2024-09-08	Stigmatizing meme targeting LGBTQ+ communities	467	xxx
Meme148	Twitter	2024-10-31	#mpoxmemes	2024-10-29	Stigmatizing meme targeting LGBTQ+ communities	84	xxx
Meme149	Reddit	2024-10-31	#mpoxmemes	2024-09-17	Stigmatizing meme targeting LGBTQ+ communities	240	xxx
Meme150	TikTok	2024-10-31	#mpoxmemes	2024-10-05	Stigmatizing meme targeting LGBTQ+ communities	338	xxx
Meme153	Facebook	2024-10-31	#mpoxmemes	2024-09-12	Stigmatizing meme targeting LGBTQ+ communities	308	xxx
Meme156	Facebook	2024-10-31	#mpoxmemes	2024-09-29	Stigmatizing meme targeting LGBTQ+ communities	204	xxx
Meme158	Instagram	2024-10-31	#mpoxmemes	2024-08-26	Stigmatizing meme targeting LGBTQ+ communities	426	xxx
Meme159	Twitter	2024-10-31	#mpoxmemes	2024-10-28	Stigmatizing meme targeting LGBTQ+ communities	82	xxx
Meme160	TikTok	2024-10-31	#mpoxmemes	2024-10-26	Stigmatizing meme targeting LGBTQ+ communities	358	xxx
Meme161	Reddit	2024-10-31	#mpoxmemes	2024-10-01	Stigmatizing meme targeting LGBTQ+ communities	23	xxx
Meme169	Instagram	2024-10-31	#mpoxmemes	2024-10-01	Stigmatizing meme targeting LGBTQ+ communities	168	xxx
Meme175	Facebook	2024-10-31	#mpoxmemes	2024-10-16	Stigmatizing meme targeting LGBTQ+ communities	447	xxx
Meme182	TikTok	2024-10-31	#mpoxmemes	2024-09-22	Stigmatizing meme targeting LGBTQ+ communities	378	xxx
Meme183	Facebook	2024-10-31	#mpoxmemes	2024-10-20	Stigmatizing meme targeting LGBTQ+ communities	226	xxx
Meme189	TikTok	2024-10-31	#mpoxmemes	2024-08-20	Stigmatizing meme targeting LGBTQ+ communities	255	xxx
Meme192	Reddit	2024-10-31	#mpoxmemes	2024-10-25	Stigmatizing meme targeting LGBTQ+ communities	445	xxx
Meme194	Twitter	2024-10-31	#mpoxmemes	2024-08-26	Stigmatizing meme targeting LGBTQ+ communities	45	xxx
Meme199	Twitter	2024-10-31	#mpoxmemes	2024-09-12	Stigmatizing meme targeting LGBTQ+ communities	255	xxx
